# Supplementary material for: Mutation screening of the USH2A gene reveals two novel pathogenic variants in Chinese patients causing simplex usher syndrome 2
Source: BMC Ophthalmol. 2020 Feb 24;20:70. doi: 10.1186/s12886-020-01342-y (PMC7038606; doi:10.1186/s12886-020-01342-y)
Supplement: Supplementary file 2 — Additional file 2: Table S2. variants predicted non-pathogenic in this study. [file 12886_2020_1342_MOESM2_ESM.xlsx]

## Sheet: Sheet1
Table S2. variants predicted non-pathogenic in this study
Patient number	Exon/Intron	rs number	Nucleotide change	Amino acid change	Frequency
001, 002, 003, 004	EX2	rs10779261	c.373G>A	p.Ala125Thr	G: 26.944% (34016 / 126246); A: 73.056% (92230 / 126246)
001, 002	EX3	rs4253963	c.504A>G	p.Thr168Thr	G: 64.785% (81787 / 126244); A: 35.215% (44457 / 126244)
003	EX8	rs1805050	c.1419C>T	p.Thr473Thr	C: 74.750% (94343 / 126212); T: 25.250% (31869 / 126212)
003	EX11	rs146670690	c.1935A>T	p.Thr645Thr	A: 0.049% (62 / 126349); T: 99.951% (126287 / 126349)
003	EX17	rs148135241	c.3364T>G	p.Ser1122Ala	T: 99.536% (125400 / 125984); G: 0.464% (584 / 125984)
001, 002, 003, 004	EX34	rs10864219	c.6506T>C	p.Ile2169Thr	T: 44.185% (55724 / 126114); C: 55.815% (70390 / 126114)
001	EX43	rs41277200	c.8656C>T	p.Leu2886Phe	T: 5.301% (6698 / 126350); C: 94.699% (119652 / 126350)
002	EX50	rs145278250	c.9915G>C	p.Glu3305Asp	C: 99.874% (126163 / 126322); G: 0.126% (159 / 126322)
001, 002, 004	EX52	rs10864198	c.10232A>C	p.Glu3411Ala	C: 54.855% (69024 / 125830); A: 45.145% (56806 / 125830)
001, 002, 003, 004	EX63	rs2009923	c.13191G>A	p.Glu4397Glu	G: 80.050% (101017 / 126192); A: 19.950% (25175 / 126192)
002	EX66	rs41315587	c.14513G>A	p.Gly4838Glu	G: 98.188% (124113 / 126404); A: 1.812% (2290 / 126404)
002	EX66	rs77211159	c.14543G>A	p.Arg4848Gln	G: 98.736% (124816 / 126414); A: 1.264% (1598 / 126414)
002	EX70	rs41308435	c.11566A>G	p.Lys5026Glu	G: 1.383% (1748 / 126386); A: 98.617% (124638 / 126386)
002	EX72	rs58257972	c.15562A>G	p.Ser5188Gly	G: 1.389% (1756 / 126386); A: 98.611% (124630 / 126386)
